# Supplementary material for: Outcomes and Challenges in Noncommunicable Disease Care Provision in Health Facilities Supported by Primary Health Care System Strengthening Project in Sri Lanka: A Mixed-Methods Study
Source: Healthcare (Basel). 2023 Jan 9;11(2):202. doi: 10.3390/healthcare11020202 (PMC9859051; doi:10.3390/healthcare11020202)
Supplement: Supplementary file 1 [file healthcare-11-00202-s001.zip]

Archive with 2 entries (2 files):
- healthcare-2042031-supplementary Annexs.pdf
- healthcare-2042031-supplementary Tables.pdf
